# Supplementary material for: Molecular Diagnostics of Banana Fusarium Wilt Targeting Secreted-in-Xylem Genes
Source: Front Plant Sci. 2019 May 31;10:547. doi: 10.3389/fpls.2019.00547 (PMC6554419; doi:10.3389/fpls.2019.00547)
Supplement: Table S1 — Limit of detection of primer sets SIX1a_266, SIX6b_210, SIX8b_206, SIX9_Foc, SIX10a_309, SIX13c_343, and the previously published primers Foc-TR4 (Dita et al., 2010), and EF (O’Donnell et al., 1998) within the DNA template concentration range of 10 ng⋅μL-1 to 0.1 fg⋅μL-1. [file Table_1.xlsx]

## Sheet: Sheet1
Primer set	10 ng/µL	1 ng/µL	0.1 ng/µL	0.01 ng/µL	1 pg/µL	0.1 pg/µL	0.01 pg/µL	1 fg/µL	0.1 fg/µL	Negative	Code isolate	Race
SIX1a_266	+	+	+	-	-	-	-	-	-	-	P2757C	TR4
SIX6b_210	+	+	+	+	-	-	-	-	-	-	63582	R1
SIX8b_206	+	+	+	+	-	-	-	-	-	-	63532	STR4
SIX9_Foc	+	+	+	+	-	-	-	-	-	-	44073	All Foc
SIX10a_309	+	+	+	+	-	-	-	-	-	-	58741	R4 VCG 0121
SIX13c_343	+	+	+	+	-	-	-	-	-	-	62901	R4 VCG 0122
Foc-TR4*	+	+	+	+	+	-	-	-	-	-	P2757C	TR4
EF**	+	+	+	-	-	-	-	-	-	-	P2757C	Fusarium oxysporum complex
*Dita et al. 2010; **O'Donnell et al. 1998
